# Supplementary material for: The ATF2/miR-3913-5p/CREB5 axis is involved in the cell proliferation and metastasis of colorectal cancer
Source: Commun Biol. 2023 Oct 10;6:1026. doi: 10.1038/s42003-023-05405-w (PMC10564889; doi:10.1038/s42003-023-05405-w)
Supplement: Supplementary file 4 — Supplementary Data File 1 [file 42003_2023_5405_MOESM4_ESM.xlsx]

## Sheet: Fig.1
Fig.1a			Fig.1b				Fig.1c
Sample	Expression(2-ΔΔCT)		Sample	miR-3913-5p-log2(T/N) Mean	miR-3913-5p-log2(T/N) SD		Sample	miR-3913-5p-N-mean	miR-3913-5p-T-mean
FHC	0.92445		CRC-sample1	-2.20333	0.251462		CRC-sample1	0.013308	0.0028882
FHC	1.01162		CRC-sample2	-3.49	0.0264575		CRC-sample2	0.00529272	0.000470988
FHC	1.0693		CRC-sample3	-0.626667	0.20232		CRC-sample3	0.000299928	0.000192885
LoVo	0.362654		CRC-sample4	0.523333	0.120968		CRC-sample4	0.000277096	0.000396716
LoVo	0.350301		CRC-sample5	0.763333	0.0986577		CRC-sample5	0.048796	0.0826631
LoVo	0.434271		CRC-sample6	-2.37667	0.0665833		CRC-sample6	1.89433	0.36474
SW480	0.215636		CRC-sample7	-0.576667	0.120554		CRC-sample7	0.943251	0.63461
SW480	0.227931		CRC-sample8	-2.32667	0.0757188		CRC-sample8	1.76895	0.352096
SW480	0.239263		CRC-sample9	-1.87	0.06245		CRC-sample9	2.28172	0.624896
Caco2	0.391387		CRC-sample10	-0.9	0.158745		CRC-sample10	1.00585	0.536114
Caco2	0.44648		CRC-sample11	-1.39667	0.023094		CRC-sample11	0.607536	0.230535
Caco2	0.468677		CRC-sample12	-2.13333	0.110151		CRC-sample12	0.305324	0.0693222
HT-29	0.4954		CRC-sample13	-1.29	0.19975		CRC-sample13	0.250496	0.101581
HT-30	0.428292		CRC-sample14	-0.273333	0.119304		CRC-sample14	0.118879	0.098808
HT-31	0.516438		CRC-sample15	0.0866667	0.151438		CRC-sample15	0.0358619	0.0383694
RKO	0.640232		CRC-sample16	-0.903333	0.130512		CRC-sample16	1.7339	0.928582
RKO	0.705475		CRC-sample17	-0.273333	0.046188		CRC-sample17	1.29621	1.07389
RKO	0.761368		CRC-sample18	-2.48333	0.0208167		CRC-sample18	1.35867	0.243148
SW1116	0.419478		CRC-sample19	-0.106667	0.0960902		CRC-sample19	1.24142	1.14669
SW1116	0.394109		CRC-sample20	-1.91	0.207846		CRC-sample20	2.21099	0.587531
SW1116	0.311362		CRC-sample21	-0.166667	0.0650641		CRC-sample21	0.0680663	0.0605895
			CRC-sample22	-0.673333	0.0416333		CRC-sample22	0.000348949	0.000219133
			CRC-sample23	-2.2	0.06245		CRC-sample23	0.133844	0.029194
			CRC-sample24	0.956667	0.070946		CRC-sample24	0.0257052	0.0499449
			CRC-sample25	0.85	0.043589		CRC-sample25	0.0184231	0.0331885
			CRC-sample26	0.726667	0.148436		CRC-sample26	0.0204472	0.0339083
			CRC-sample27	-2.49667	0.0650641		CRC-sample27	0.0982151	0.0174281
			CRC-sample28	1.66667	0.0723418		CRC-sample28	0.016966	0.0537925
			CRC-sample29	-0.73	0.0754983		CRC-sample29	0.0472571	0.0286009
			CRC-sample30	0.463333	0.353459		CRC-sample30	0.0263389	0.0370919
			CRC-sample31	0.636667	0.239653		CRC-sample31	0.0145787	0.0228733
			CRC-sample32	-0.87	0.113578		CRC-sample32	0.0348627	0.0190188
			CRC-sample33	1.59	0.0360555		CRC-sample33	0.00340745	0.0102655
			CRC-sample34	1.10667	0.0351188		CRC-sample34	0.0112313	0.0241932
			CRC-sample35	-1.33333	0.0351188		CRC-sample35	0.0814181	0.032315
			CRC-sample36	1.13667	0.0378594		CRC-sample36	0.0394636	0.0866647
			CRC-sample37	0.73	0.07		CRC-sample37	0.0254092	0.0422508
			CRC-sample38	-0.37	0.08544		CRC-sample38	0.0670652	0.0519884
			CRC-sample39	-0.03	0.202978		CRC-sample39	0.0471286	0.046612
			CRC-sample40	-0.0233333	0.170392		CRC-sample40	0.000641679	0.000629768
			CRC-sample41	0.99	0.127671		CRC-sample41	0.00655654	0.0130801
			CRC-sample42	-0.996667	0.137961		CRC-sample42	0.00138843	0.000702053
			CRC-sample43	-0.483333	0.0208167		CRC-sample43	0.00409158	0.00292743
			CRC-sample44	-2.40667	0.183394		CRC-sample44	0.00358765	0.000671784
			CRC-sample45	-1.15333	0.0404145		CRC-sample45	0.00165001	0.000742095
			CRC-sample46	-0.793333	0.0750555		CRC-sample46	0.0394935	0.0227088
			CRC-sample47	-0.3	0.0888819		CRC-sample47	0.0112159	0.00906553
			CRC-sample48	-7.82	0.117898		CRC-sample48	10.7435	0.0473671
			CRC-sample49	-0.0466667	0.0702377		CRC-sample49	0.0989648	0.0960097
			CRC-sample50	-0.963333	0.144684		CRC-sample50	0.258309	0.132232
			CRC-sample51	-0.806667	0.0208167		CRC-sample51	0.148276	0.084622
			CRC-sample52	0.653333	0.120139		CRC-sample52	0.0299994	0.0474096
			CRC-sample53	-1.88667	0.0802081		CRC-sample53	0.205966	0.0556685
			CRC-sample54	-0.793333	0.12741		CRC-sample54	0.0759142	0.0439964
			CRC-sample55	-0.763333	0.0763763		CRC-sample55	0.678407	0.399038
			CRC-sample56	-0.0233333	0.123423		CRC-sample56	0.00525695	0.00520947
			CRC-sample57	-1.08	0.0173205		CRC-sample57	0.233433	0.110413
			CRC-sample58	1.62333	0.0288675		CRC-sample58	0.076211	0.234989
			CRC-sample59	0.976667	0.0907377		CRC-sample59	0.0871766	0.171176
			CRC-sample60	1.27	0.0655744		CRC-sample60	0.0396836	0.0959134
			CRC-sample61	-0.66	0.147986		CRC-sample61	0.127371	0.0809871
			CRC-sample62	0.783333	0.162891		CRC-sample62	0.0382714	0.0663931
			CRC-sample63	1.58667	0.0568624		CRC-sample63	0.0453007	0.136387
			CRC-sample64	-0.903333	0.0960902		CRC-sample64	0.362886	0.193483
			CRC-sample65	-1.36667	0.149778		CRC-sample65	0.22055	0.0858527
			CRC-sample66	-1.85667	0.051316		CRC-sample66	0.0389126	0.0107155
			CRC-sample67	-0.81	0.196977		CRC-sample67	0.010259	0.00590106
			CRC-sample68	-0.02	0.01		CRC-sample68	0.00707852	0.00698172
			CRC-sample69	0.31	0.190526		CRC-sample69	0.00693829	0.00870581
			CRC-sample70	-1.10667	0.106927		CRC-sample70	0.00530608	0.00246099
			CRC-sample71	-2.42	0.0793725		CRC-sample71	0.839767	0.157292
			CRC-sample72	0.72	0.0264575		CRC-sample72	0.0834908	0.137705
			CRC-sample73	1.13	0.0754983		CRC-sample73	0.0617427	0.134921
			CRC-sample74	-0.0966667	0.0416333		CRC-sample74	0.390897	0.365465
			CRC-sample75	-0.83	0.0984886		CRC-sample75	0.619124	0.347843
			CRC-sample76	-0.82	0.06		CRC-sample76	0.666677	0.377233
			CRC-sample77	0.09	0.173494		CRC-sample77	0.333964	0.358441
			CRC-sample78	-1.51	0.087178		CRC-sample78	1.27143	0.445552
			CRC-sample79	0.46	0.03		CRC-sample79	0.0765503	0.105207
			CRC-sample80	1.43333	0.0929157		CRC-sample80	0.0423256	0.114
			CRC-sample81	-1.86333	0.0351188		CRC-sample81	0.147156	0.0404095
			CRC-sample82	-1.06333	0.0321455		CRC-sample82	0.16505	0.0789436
			CRC-sample83	-2.18667	0.0378594		CRC-sample83	0.473985	0.104082
			CRC-sample84	-2.77	0.01		CRC-sample84	0.396748	0.0581522
			CRC-sample85	1.43333	0.0602771		CRC-sample85	0.313831	0.847077
			CRC-sample86	-2.67667	0.0550757		CRC-sample86	0.275553	0.0431417
			CRC-sample87	-0.496667	0.20108		CRC-sample87	0.141584	0.0994617
			CRC-sample88	-2.74	0.0458258		CRC-sample88	0.351045	0.0524781
			CRC-sample89	-0.766667	0.080829		CRC-sample89	0.473568	0.278036
			CRC-sample90	-1.65	0.052915		CRC-sample90	0.213809	0.0680872
			CRC-sample91	-0.656667	0.0550757		CRC-sample91	1.3383	0.849818
	Fig.1d,Fig.7e-g,Supplementary Table1,3,4
	Sample	Gender	Age (yr)	Tumor size (cm)	Differentiation	Tumor invasion	Lymph node metastasis	Distant metastasis	TNM stage	Diagnosis	miR-3913-5p-T/N mean	ATF2-T/N mean	CREB5-T/N mean
	CRC-sample1	male	63	≥3	moderate	T4a	N2b	M0	Ⅲ	CRC	0.219398	3.1552	7.12837
	CRC-sample2	female	64	≥3	poor	T3	N1	M1	Ⅳ	CRC	0.0890131	4.41905	30.6527
	CRC-sample3	male	30	≥3	poor	T3	N1	M0	Ⅲ	CRC	0.65181	1.42813	1.89323
	CRC-sample4	female	47	≥3	poor	T3	N0	M0	Ⅱ	CRC	1.44069	1.77871	1.26605
	CRC-sample5	male	72	＜3	moderate	T3	N0	M0	Ⅱ	CRC	1.70002	1.11259	1.66318
	CRC-sample6	male	47	≥3	poor	T4a	N2a	M0	Ⅲ	CRC	0.192692	6.52815	15.8686
	CRC-sample7	female	45	≥3	moderate	T3	N0	M0	Ⅱ	CRC	0.67208	1.53739	1.78616
	CRC-sample8	female	71	≥3	moderate	T4a	N2b	M1	Ⅳ	CRC	0.199529	1.3203	1.51461
	CRC-sample9	male	73	≥3	poor	T3b	N2b	M0	Ⅲ	CRC	0.273745	2.0946	13.3937
	CRC-sample10	female	49	≥3	moderate	T3	N1b	M0	Ⅲ	CRC	0.53809	0.653699	4.23642
	CRC-sample11	female	38	≥3	moderate	T4a	N2a	M0	Ⅲ	CRC	0.379838	1.53839	4.03872
	CRC-sample12	female	57	≥3	moderate	T4a	N2b	M0	Ⅲ	CRC	0.228375	3.66598	7.60562
	CRC-sample13	male	61	≥3	moderate	T4a	N2a	M0	Ⅲ	CRC	0.4115	1.86987	0.490722
	CRC-sample14	male	43	≥3	moderate	T3	N1	M0	Ⅲ	CRC	0.829265	1.4215	5.4804
	CRC-sample15	female	46	＜3	moderate	T3	N0	M0	Ⅱ	CRC	1.06589	1.53339	1.22028
	CRC-sample16	male	64	≥3	moderate	T4b	N1b	M0	Ⅲ	CRC	0.53609	2.72908	4.47781
	CRC-sample17	male	63	≥3	moderate	T3	N1	M0	Ⅲ	CRC	0.82769	1.61184	2.13011
	CRC-sample18	female	63	＜3	moderate	T2	N1a	M1	Ⅳ	CRC	0.178843	1.43785	1.43785
	CRC-sample19	female	31	≥3	moderate	T4b	N0	M0	Ⅱ	CRC	0.930098	1.3781	1.05567
	CRC-sample20	male	67	≥3	moderate	T4a	N2b	M0	Ⅲ	CRC	0.267988	3.68468	13.8193
	CRC-sample21	male	37	＜3	moderate	T2	N1	M0	Ⅲ	CRC	0.891504	3.6555	5.0283
	CRC-sample22	male	69	≥3	poor	T4a	N1	M0	Ⅲ	CRC	0.62723	2.04774	0.508318
	CRC-sample23	female	61	≥3	poor	T2	N2a	M0	Ⅲ	CRC	0.217774	1.44751	1.60067
	CRC-sample24	female	65	≥3	moderate	T3	N0	M0	Ⅱ	CRC	1.94238	2.09983	1.45795
	CRC-sample25	male	76	≥3	well	T3	N0	M0	Ⅱ	CRC	1.80305	1.93823	1.34244
	CRC-sample26	male	71	≥3	moderate	T3	N0	M0	Ⅱ	CRC	1.66073	1.07193	0.183865
	CRC-sample27	female	70	≥3	moderate	T4a	N1b	M1	Ⅳ	CRC	0.177306	3.78968	6.74731
	CRC-sample28	female	60	≥3	moderate	T2	N0	M0	Ⅰ	CRC	3.17749	0.351197	2.68173
	CRC-sample29	female	47	＜3	moderate	T2	N1a	M0	Ⅲ	CRC	0.603456	0.522872	0.625812
	CRC-sample30	female	62	≥3	poor	T4	N0	M0	Ⅱ	CRC	1.40771	1.38834	1.43742
	CRC-sample31	female	50	＜3	moderate	T2	N0	M0	Ⅰ	CRC	1.56861	0.944001	0.137922
	CRC-sample32	male	52	≥3	moderate	T3	N1b	M0	Ⅲ	CRC	0.548262	1.68655	3.8373
	CRC-sample33	female	64	≥3	moderate	T1	N0	M0	Ⅰ	CRC	3.01112	0.386934	0.019288
	CRC-sample34	male	67	＜3	moderate	T3	N0	M0	Ⅱ	CRC	2.1539	2.4209	6.03924
	CRC-sample35	male	64	≥3	moderate	T4a	N2a	M0	Ⅲ	CRC	0.396929	1.26701	1.59929
	CRC-sample36	male	54	＜3	moderate	T2	N0	M0	Ⅰ	CRC	2.19923	2.37347	0.535079
	CRC-sample37	male	54	≥3	moderate	T3	N0	M0	Ⅱ	CRC	1.65993	2.18698	1.12857
	CRC-sample38	male	50	＜3	moderate	T3	N1	M0	Ⅲ	CRC	0.774684	0.440812	0.706902
	CRC-sample39	male	72	≥3	moderate	T4a	N0	M0	Ⅱ	CRC	0.98598	0.893093	0.078332
	CRC-sample40	female	62	≥3	poor	T4	N0	M0	Ⅱ	CRC	0.988516	1.53089	1.71334
	CRC-sample41	male	70	≥3	moderate	T1	N0	M0	Ⅰ	CRC	1.99132	0.294155	0.0233316
	CRC-sample42	male	52	≥3	moderate	T3	N1c	M0	Ⅲ	CRC	0.502709	1.34422	2.60023
	CRC-sample43	female	67	≥3	moderate	T3	N1	M0	Ⅲ	CRC	0.715373	0.651216	0.91338
	CRC-sample44	female	73	≥3	moderate	T3	N0	M1	Ⅳ	CRC	0.189628	2.13622	3.56264
	CRC-sample45	male	66	≥3	moderate	T3	N2a	M0	Ⅲ	CRC	0.449702	2.50231	2.80694
	CRC-sample46	female	52	≥3	poor	T3	N1a	M0	Ⅲ	CRC	0.577525	2.39276	1.51721
	CRC-sample47	female	43	≥3	moderate	T3	N1	M0	Ⅲ	CRC	0.813271	1.23987	2.13586
	CRC-sample48	female	65	≥3	moderate	T4a	Nx	M1	Ⅳ	CRC	0.00443509	2.52006	19.1748
	CRC-sample49	male	42	＜3	moderate	T4a	N0	M0	Ⅱ	CRC	0.968934	1.23247	1.12705
	CRC-sample50	male	73	≥3	poor	T4a	N1	M0	Ⅲ	CRC	0.514559	0.779965	2.3329
	CRC-sample51	female	47	≥3	moderate	T3	N1	M0	Ⅲ	CRC	0.571741	0.495482	6.61555
	CRC-sample52	female	47	≥3	poor	T3	N0	M0	Ⅱ	CRC	1.57643	0.255429	0.346313
	CRC-sample53	female	58	≥3	moderate	T4a	N2b	M0	Ⅲ	CRC	0.270709	1.31026	1.09274
	CRC-sample54	female	34	≥3	moderate	T3	N1a	M0	Ⅲ	CRC	0.578486	2.03878	1.88908
	CRC-sample55	male	53	≥3	moderate	T3	N1a	M0	Ⅲ	CRC	0.589687	1.58782	2.15543
	CRC-sample56	female	86	≥3	well	T4a	N0	M0	Ⅱ	CRC	0.986333	2.29918	1.44571
	CRC-sample57	male	46	≥3	poor	T3	N2	M0	Ⅲ	CRC	0.473052	1.41827	0.950702
	CRC-sample58	male	52	≥3	moderate	T2	N0	M0	Ⅰ	CRC	3.08127	1.59266	1.22301
	CRC-sample59	female	81	≥3	moderate	T3	N0	M0	Ⅱ	CRC	1.9705	1.52279	3.98166
	CRC-sample60	female	58	≥3	moderate	T3	N0	M0	Ⅱ	CRC	2.41327	1.9042	0.592128
	CRC-sample61	female	55	≥3	moderate	T4a	N1	M0	Ⅲ	CRC	0.635142	0.455966	1.66649
	CRC-sample62	female	78	≥3	well	T2	N0	M0	Ⅰ	CRC	1.72857	2.62237	1.57488
	CRC-sample63	male	74	≥3	moderate	T3	N0	M0	Ⅱ	CRC	3.00511	0.683151	0.299745
	CRC-sample64	male	53	≥3	moderate	T2	N1c	M0	Ⅲ	CRC	0.535445	0.678313	13.1196
	CRC-sample65	female	45	＜3	moderate	T4a	N2a	M0	Ⅲ	CRC	0.3892	1.66686	6.03688
	CRC-sample66	female	63	≥3	moderate	T3	N2b	M0	Ⅲ	CRC	0.27623	3.36106	7.86552
	CRC-sample67	female	64	≥3	poor	T3	N1a	M0	Ⅲ	CRC	0.573999	2.34387	1.47486
	CRC-sample68	male	31	≥3	well	T4a	N0	M0	Ⅱ	CRC	0.986248	0.843062	0.539487
	CRC-sample69	female	43	≥3	moderate	T2	N0	M0	Ⅰ	CRC	1.24711	0.195246	0.152214
	CRC-sample70	male	67	≥3	poor	T4a	N2	M0	Ⅲ	CRC	0.465223	0.828418	3.69052
	CRC-sample71	male	73	≥3	poor	T3b	N2b	M0	Ⅲ	CRC	0.187046	5.384	16.6751
	CRC-sample72	male	43	≥3	moderate	T3	N0	M0	Ⅱ	CRC	1.64737	1.2199	1.13175
	CRC-sample73	female	73	＜3	moderate	T2	N0	M0	Ⅰ	CRC	2.19059	0.925291	0.890256
	CRC-sample74	male	53	≥3	moderate	T4a	N0	M0	Ⅱ	CRC	0.935452	1.63298	4.49274
	CRC-sample75	female	70	≥3	well	T3	N1b	M0	Ⅲ	CRC	0.563395	0.757796	0.493362
	CRC-sample76	male	41	≥3	poor	T3	N1a	M0	Ⅲ	CRC	0.566769	1.87905	1.67292
	CRC-sample77	male	58	＜3	moderate	T3	N0	M0	Ⅱ	CRC	1.06939	0.509062	0.163924
	CRC-sample78	male	62	≥3	moderate	T4a	N2a	M0	Ⅲ	CRC	0.351543	1.20652	6.8563
	CRC-sample79	male	49	≥3	moderate	T3	N0	M0	Ⅱ	CRC	1.37574	0.624542	0.346344
	CRC-sample80	male	61	≥3	moderate	T3	N0	M0	Ⅱ	CRC	2.7044	1.92745	3.71528
	CRC-sample81	male	70	≥3	poor	T3	N2b	M0	Ⅲ	CRC	0.274895	1.43165	9.48809
	CRC-sample82	female	66	≥3	moderate	T3	N2	M0	Ⅲ	CRC	0.478604	1.86699	1.04767
	CRC-sample83	female	80	≥3	moderate	T4a	N2b	M0	Ⅲ	CRC	0.219709	1.89449	14.4017
	CRC-sample84	male	62	＜3	moderate	T2	Nx	M1	Ⅳ	CRC	0.146607	1.39854	5.05308
	CRC-sample85	male	53	≥3	moderate	T3	N0	M0	Ⅱ	CRC	2.70227	1.08231	3.46628
	CRC-sample86	female	42	＜3	moderate	T4a	N2	M1	Ⅳ	CRC	0.156478	2.64914	5.60502
	CRC-sample87	male	82	≥3	moderate	T3	N1	M0	Ⅲ	CRC	0.713256	0.667744	3.4846
	CRC-sample88	male	48	≥3	moderate	T4b	N2a	M1	Ⅳ	CRC	0.149735	3.16173	13.6703
	CRC-sample89	male	55	≥3	moderate	T3	N1a	M0	Ⅲ	CRC	0.588382	2.05189	1.89004
	CRC-sample90	male	65	≥3	poor	T4a	N1a	M0	Ⅲ	CRC	0.318784	0.717012	4.32965
	CRC-sample91	female	63	≥3	moderate	T4a	N1	M0	Ⅲ	CRC	0.634648	1.66275	1.74553
	Fig.1f				Fig.1g				Fig.1h, Supplementary Table 2
	Sample	miR-3913-5p-log2(T/N) Mean	miR-3913-5p-log2(T/N) SD		Sample	miR-3913-5p-N-mean	miR-3913-5p-T-mean		Sample	Gender	Age (yr)	Tumor size (cm)	Differentiation	Tumor invasion	Lymph node metastasis	Distant metastasis	TNM stage	Diagnosis	miR-3913-5p-T/N mean
	GC-sample1	-0.21	0.295127		GC-sample1	1.89759	1.67054		GC-sample1	male	70	≥5	poor	T4a	N0	M0	ⅡB	GC	0.876172
	GC-sample2	-1.22667	0.0351188		GC-sample2	1.8197	0.778069		GC-sample2	male	82	＜5	poor	T4a	N2	M0	ⅢA	GC	0.427388
	GC-sample3	-2.82667	0.135769		GC-sample3	1.74566	0.247199		GC-sample3	female	46	＜5	poor	T3	N3b	M1	Ⅳ	GC	0.141372
	GC-sample4	-2.44	0.113578		GC-sample4	4.72743	0.868686		GC-sample4	female	53	＜5	poor	T4a	N3b	M0	ⅢC	GC	0.18467
	GC-sample5	-0.263333	0.0152753		GC-sample5	9.34077	7.67784		GC-sample5	female	45	≥5	poor	T4a	N0	M0	ⅡB	GC	0.833192
	GC-sample6	-1.75333	0.107858		GC-sample6	2.66604	0.787827		GC-sample6	male	72	＜5	poor	T4a	N3a	M0	ⅢB	GC	0.297176
	GC-sample7	-0.133333	0.155349		GC-sample7	3.17267	2.91735		GC-sample7	male	58	≥5	poor	T4a	N0	M0	ⅡB	GC	0.915302
	GC-sample8	-2.03667	0.170392		GC-sample8	8.34674	2.01957		GC-sample8	male	73	≥5	poor	T4a	N2	M0	ⅢA	GC	0.244886
	GC-sample9	-2.34667	0.0568624		GC-sample9	3.38308	0.664452		GC-sample9	male	42	≥5	poor	T4a	N3b	M0	ⅢC	GC	0.196701
	GC-sample10	-1.30333	0.0862168		GC-sample10	2.64155	1.07368		GC-sample10	male	72	≥5	poor	T3	N3b	M1	Ⅳ	GC	0.405674
	GC-sample11	-5.40333	0.130128		GC-sample11	111.268	2.61601		GC-sample11	male	57	≥5	poor	T4a	N3	M0	ⅢC	GC	0.0236927
	GC-sample12	-1.83667	0.0493288		GC-sample12	3.29182	0.920544		GC-sample12	male	72	≥5	poor	T4a	N3a	M0	ⅢB	GC	0.280078
	GC-sample13	-6.10333	0.150444		GC-sample13	303.55	4.3928		GC-sample13	female	61	＜5	poor	T4b	N3b	M1	Ⅳ	GC	0.0145975
	GC-sample14	0.986667	0.051316		GC-sample14	1.86337	3.69398		GC-sample14	male	51	＜5	moderate	T2	N1	M0	ⅡA	GC	1.98243
	GC-sample15	1.75	0.112694		GC-sample15	15.6303	52.8083		GC-sample15	male	67	＜5	poor	T1b	N0	M0	ⅠA	GC	3.37053
	GC-sample16	0.82	0.103923		GC-sample16	6.46651	11.4068		GC-sample16	male	53	≥5	poor	T3	N0	M0	ⅡA	GC	1.7685
	GC-sample17	-1.82	0.0458258		GC-sample17	2.0055	0.568269		GC-sample17	male	59	＜5	poor	T4a	N3a	M0	ⅢB	GC	0.283316
	GC-sample18	-0.18	0.034641		GC-sample18	4.96317	4.37705		GC-sample18	male	73	≥5	poor	T3	N0	M0	ⅡA	GC	0.882873
	GC-sample19	-1.48	0.112694		GC-sample19	47.7296	17.1603		GC-sample19	male	78	＜5	moderate	T3	N3a	M0	ⅢB	GC	0.359229
	GC-sample20	1.89333	0.0702377		GC-sample20	0.0282181	0.104715		GC-sample20	male	66	≥5	moderate	T4a	N3a	M0	ⅢB	GC	3.71785
	GC-sample21	-4.49667	0.0960902		GC-sample21	18.7896	0.830937		GC-sample21	male	52	＜5	poor	T4a	N3a	M0	ⅢB	GC	0.0443616
	GC-sample22	-2.37333	0.0680686		GC-sample22	21.6812	4.19518		GC-sample22	female	68	≥5	poor	T4a	N3b	M0	ⅢC	GC	0.193141
	GC-sample23	-4.15667	0.142244		GC-sample23	1646.02	91.8551		GC-sample23	female	50	＜5	poor	T2	N0	M0	ⅠB	GC	0.056247
	GC-sample24	-1	0.0264575		GC-sample24	19.6583	9.8331		GC-sample24	male	70	≥5	moderate	T4a	N1	M0	ⅢA	GC	0.500056
	GC-sample25	-0.793333	0.0057735		GC-sample25	19.3873	11.1866		GC-sample25	male	59	＜5	poor	T3	N2	M0	ⅢA	GC	0.577012
	GC-sample26	-2.29333	0.0472582		GC-sample26	412.311	84.0646		GC-sample26	male	76	≥5	moderate	T4a	N3b	M0	ⅢC	GC	0.204077
	GC-sample27	-3.88333	0.170098		GC-sample27	1.81945	0.122461		GC-sample27	male	75	＜5	poor	T3	N0	M0	ⅡA	GC	0.0680793
	GC-sample28	-0.536667	0.0493288		GC-sample28	0.646631	0.445478		GC-sample28	male	57	＜5	poor	T3	N0	M0	ⅡA	GC	0.689632
	GC-sample29	0.866667	0.0723418		GC-sample29	0.202667	0.370119		GC-sample29	male	69	≥5	poor	T2	N1	M0	ⅡA	GC	1.82499
	GC-sample30	0.0566667	0.0351188		GC-sample30	0.492052	0.51191		GC-sample30	female	61	≥5	poor	T3	N1	M0	ⅡB	GC	1.04027
	GC-sample31	-0.05	0.167033		GC-sample31	0.609588	0.593143		GC-sample31	male	83	≥5	poor	T4a	N3b	M1	Ⅳ	GC	0.970214
	GC-sample32	-2.13	0.07		GC-sample32	0.486822	0.110896		GC-sample32	male	49	＜5	moderate	T3	N3b	M0	ⅢC	GC	0.228636
	GC-sample33	-4.20333	0.155027		GC-sample33	5.78351	0.313116		GC-sample33	male	48	＜5	poor	T4a	N3a	M0	ⅢB	GC	0.0544892
	GC-sample34	-2.15	0.104403		GC-sample34	0.801408	0.179843		GC-sample34	male	66	＜5	poor	T3	N3b	M0	ⅢC	GC	0.225701
	GC-sample35	-0.29	0.08544		GC-sample35	0.317898	0.259233		GC-sample35	male	48	≥5	poor	T2	N3a	M0	ⅢA	GC	0.818855
	GC-sample36	-1.38333	0.0737111		GC-sample36	0.57436	0.219505		GC-sample36	female	59	≥5	poor	T4a	N3b	M0	ⅢC	GC	0.383668
	GC-sample37	-1.59	0.04		GC-sample37	0.545931	0.181436		GC-sample37	female	43	≥5	poor	T4a	N3a	M0	ⅢB	GC	0.332257
	GC-sample38	0.24	0.19975		GC-sample38	0.136554	0.161585		GC-sample38	male	63	≥5	well	T3	N1	M0	ⅡB	GC	1.18835
	GC-sample39	-0.11	0.137477		GC-sample39	0.144532	0.13497		GC-sample39	male	65	＜5	poor	T3	N1	M0	ⅡB	GC	0.929423
	GC-sample40	-1.41667	0.110151		GC-sample40	0.132147	0.0493842		GC-sample40	male	68	＜5	poor	T4a	N2	M0	ⅢA	GC	0.375315
	GC-sample41	-0.58	0.03		GC-sample41	0.0836784	0.0559226		GC-sample41	female	65	≥5	moderate	T3	N2	M0	ⅢA	GC	0.66906
	GC-sample42	-1.35667	0.061101		GC-sample42	0.27461	0.107465		GC-sample42	male	56	＜5	poor	T4a	N2	M0	ⅢA	GC	0.390718
	GC-sample43	0.25	0.0556776		GC-sample43	0.210412	0.250652		GC-sample43	male	75	＜5	poor	T2	N2	M0	ⅡB	GC	1.1898
	GC-sample44	-3.63667	0.125831		GC-sample44	1.76622	0.141165		GC-sample44	male	65	≥5	poor	T4a	N3b	M1	Ⅳ	GC	0.0806025
	GC-sample45	-5.08667	0.185831		GC-sample45	3.07061	0.0896429		GC-sample45	female	60	＜5	moderate	T4a	N3a	M0	ⅢB	GC	0.0295871
	GC-sample46	2.45333	0.115036		GC-sample46	0.0251909	0.137649		GC-sample46	male	51	＜5	moderate	T1b	N0	M0	ⅠA	GC	5.48843
	GC-sample47	2.37667	0.110151		GC-sample47	0.559285	2.9182		GC-sample47	male	59	＜5	poor	T4a	N3b	M0	ⅢC	GC	5.20331
	GC-sample48	-3.95333	0.0503322		GC-sample48	807.356	52.0533		GC-sample48	male	62	＜5	poor	T3	N2	M0	ⅢA	GC	0.064581
	GC-sample49	-2.02667	0.123423		GC-sample49	1.86345	0.455343		GC-sample49	male	49	＜5	poor	T4a	N3a	M0	ⅢB	GC	0.246027
	GC-sample50	-0.92	0.200749		GC-sample50	3.84835	2.01464		GC-sample50	male	55	≥5	moderate	T4a	N1	M0	ⅢA	GC	0.531902
	GC-sample51	-1.5	0.167033		GC-sample51	0.34206	0.120213		GC-sample51	male	45	≥5	well	T4a	N1	M0	ⅢA	GC	0.355151
	GC-sample52	0.07	0.163707		GC-sample52	0.0393984	0.0417736		GC-sample52	female	62	＜5	poor	T3	N1	M0	ⅡB	GC	1.05429
	GC-sample53	-0.58	0.0173205		GC-sample53	0.0879164	0.0587832		GC-sample53	female	48	＜5	poor	T3	N2	M0	ⅢA	GC	0.668996
	GC-sample54	-2.18	0.01		GC-sample54	0.104869	0.0231466		GC-sample54	female	66	＜5	moderate	T3	N2	M0	ⅢA	GC	0.220679
	GC-sample55	-0.0833333	0.234592		GC-sample55	7.39993	6.89107		GC-sample55	male	65	≥5	poor	T4a	N3a	M0	ⅢB	GC	0.952065
	GC-sample56	0.15	0.052915		GC-sample56	0.501179	0.55648		GC-sample56	male	61	≥5	moderate	T3	N1	M0	ⅡB	GC	1.11007
	GC-sample57	-0.536667	0.239653		GC-sample57	0.240932	0.167749		GC-sample57	female	58	≥5	poor	T2	N3a	M0	ⅢA	GC	0.69592
	GC-sample58	-3.69333	0.125033		GC-sample58	0.608979	0.0473203		GC-sample58	male	68	≥5	moderate	T4b	N1	M1	Ⅳ	GC	0.0774996
	GC-sample59	-1.38	0.043589		GC-sample59	1.0001	0.384493		GC-sample59	male	55	≥5	poor	T4a	N2	M0	ⅢA	GC	0.384336
	GC-sample60	1.22333	0.120554		GC-sample60	0.279099	0.649771		GC-sample60	female	62	＜5	poor	T2	N0	M0	ⅠB	GC	2.34032
	GC-sample61	1.47667	0.150444		GC-sample61	0.0242517	0.0678792		GC-sample61	male	64	＜5	well	T2	N0	M0	ⅠB	GC	2.79335
	GC-sample62	-1.8	0.0964365		GC-sample62	0.527584	0.150936		GC-sample62	male	55	≥5	poor	T4a	N3a	M0	ⅢB	GC	0.287607
	GC-sample63	-2.17333	0.0568624		GC-sample63	2.76908	0.612646		GC-sample63	male	66	＜5	poor	T3	N3b	M0	ⅢC	GC	0.221813
	GC-sample64	-1.56333	0.0568624		GC-sample64	1.51184	0.511587		GC-sample64	male	57	≥5	poor	T4a	N3a	M0	ⅢB	GC	0.338545
	GC-sample65	1.07667	0.198578		GC-sample65	1.61121	3.37174		GC-sample65	male	52	＜5	poor	T2	N0	M0	ⅠB	GC	2.12231
	GC-sample66	2.56333	0.104083		GC-sample66	0.132509	0.785774		GC-sample66	female	30	＜5	poor	T1a	N0	M0	ⅠA	GC	5.92108
	GC-sample67	1.43333	0.104083		GC-sample67	0.401528	1.08089		GC-sample67	male	63	≥5	poor	T4a	N3a	M0	ⅢB	GC	2.70544
	GC-sample68	1.49667	0.0950438		GC-sample68	0.253598	0.713821		GC-sample68	female	54	≥5	well	T3	N3a	M0	ⅢB	GC	2.82598
	GC-sample69	-2.53333	0.0550757		GC-sample69	5.24794	0.905677		GC-sample69	female	49	＜5	poor	T4a	N3b	M0	ⅢC	GC	0.172824
	GC-sample70	1.04667	0.0602771		GC-sample70	0.82854	1.71024		GC-sample70	male	41	＜5	poor	T3	N2	M0	ⅢA	GC	2.06696
	GC-sample71	-3.45	0.0264575		GC-sample71	1.31065	0.119845		GC-sample71	male	62	＜5	poor	T4a	N3b	M1	Ⅳ	GC	0.0915156
	GC-sample72	-1.39	0.164621		GC-sample72	0.506422	0.193476		GC-sample72	male	62	≥5	poor	T4a	N0	M0	ⅡB	GC	0.383259
	GC-sample73	-2.06	0.164621		GC-sample73	0.669135	0.159107		GC-sample73	male	73	≥5	poor	T4a	N3a	M0	ⅢB	GC	0.240835
	GC-sample74	-0.81	0.105357		GC-sample74	7.43306	4.22715		GC-sample74	male	70	＜5	well	T4a	N1	M0	ⅢA	GC	0.5714
	GC-sample75	2.41333	0.140119		GC-sample75	0.350395	1.85485		GC-sample75	male	64	＜5	moderate	T4a	N2	M0	ⅢA	GC	5.34403
	GC-sample76	-1.08333	0.136504		GC-sample76	0.315892	0.149843		GC-sample76	female	51	＜5	poor	T4a	N1	M0	ⅢA	GC	0.473322
	GC-sample77	-1.18333	0.0404145		GC-sample77	0.666211	0.293591		GC-sample77	male	61	≥5	moderate	T4a	N2	M0	ⅢA	GC	0.440448
	GC-sample78	0.846667	0.193477		GC-sample78	0.0937329	0.167269		GC-sample78	male	46	＜5	poor	T2	N1	M0	ⅡA	GC	1.80942
	GC-sample79	4.4	0.0888819		GC-sample79	0.101312	2.13462		GC-sample79	male	59	≥5	well	T1a	N0	M0	ⅠA	GC	21.1386
	GC-sample80	-5.47667	0.0321455		GC-sample80	512.101	11.5054		GC-sample80	male	75	＜5	poor	T4a	N3a	M0	ⅢB	GC	0.0224611

## Sheet: Fig.2
Fig.2a			Fig.2b							Fig.2c
Sample	miR-3913-5p expression(2-ΔΔCT)		Sample	OD-0h	OD-24h	OD-48h	OD-72h	OD-96h		Sample	OD-0h	OD-24h	OD-48h	OD-72h	OD-96h
LoVo-m-NC	0.972655		LoVo-m-NC	0.332	0.36	0.568	0.959	1.702		FHC-i-NC	0.3919	0.5026	0.6974	0.9286	1.2259
LoVo-m-NC	1.03526		LoVo-m-NC	0.329	0.383	0.565	0.956	1.685		FHC-i-NC	0.4075	0.504	0.7243	0.9433	1.3323
LoVo-m-NC	0.993092		LoVo-m-NC	0.329	0.392	0.561	0.952	1.663		FHC-i-NC	0.4202	0.5044	0.7293	0.9461	1.3351
LoVo-miR-3913-5p	1746.2		LoVo-miR-3913-5p	0.318	0.338	0.473	0.752	1.061		FHC-miR-3913-5p inhibitor	0.4018	0.5462	0.8381	1.2352	1.6324
LoVo-miR-3913-5p	1746.2		LoVo-miR-3913-5p	0.321	0.328	0.459	0.741	1.169		FHC-miR-3913-5p inhibitor	0.4097	0.5618	0.874	1.2549	1.6489
LoVo-miR-3913-5p	1795.29		LoVo-miR-3913-5p	0.322	0.332	0.459	0.704	1.089		FHC-miR-3913-5p inhibitor	0.4123	0.5703	0.8763	1.2958	1.6782
SW480-m-NC	1.00928
SW480-m-NC	0.961483		Sample	OD-0h	OD-24h	OD-48h	OD-72h	OD-96h
SW480-m-NC	1.03049		SW480-m-NC	0.422	0.505	0.776	1.083	1.967
SW480-miR-3913-5p	1317.27		SW480-m-NC	0.417	0.527	0.759	1.078	1.873
SW480-miR-3913-5p	1254.88		SW480-m-NC	0.413	0.5	0.726	1.148	1.996
SW480-miR-3913-5p	1392.38		SW480-miR-3913-5p	0.427	0.477	0.58	0.831	1.335
FHC-i-NC	1.03288		SW480-miR-3913-5p	0.413	0.481	0.581	0.838	1.272
FHC-i-NC	0.983957		SW480-miR-3913-5p	0.409	0.49	0.585	0.855	1.253
FHC-i-NC	0.983957
FHC-miR-3913-5p inhibitor	0.284533
FHC-miR-3913-5p inhibitor	0.229516
FHC-miR-3913-5p inhibitor	0.205423
Fig.2d			Fig.2e
Sample	Number of colonies (%)		Sample	Number of colonies (%)
LoVo-m-NC	100		FHC-i-NC	114.286
LoVo-m-NC	105.469		FHC-i-NC	96.4286
LoVo-m-NC	94.5312		FHC-i-NC	89.2857
LoVo-miR-3913-5p	35.1562		FHC-miR-3913-5p inhibitor	257.143
LoVo-miR-3913-5p	42.9688		FHC-miR-3913-5p inhibitor	246.429
LoVo-miR-3913-5p	47.6562		FHC-miR-3913-5p inhibitor	250
SW480-m-NC	91.5254
SW480-m-NC	106.78
SW480-m-NC	101.695
SW480-miR-3913-5p	50.8475
SW480-miR-3913-5p	40.678
SW480-miR-3913-5p	66.1017
Fig.2f			Fig.2g
Sample	EdU-positive cells (%)		Sample	EdU-positive cells (%)
LoVo-m-NC	1.08926		FHC-i-NC	1.04466
LoVo-m-NC	1.05988		FHC-i-NC	0.932226
LoVo-m-NC	0.850854		FHC-i-NC	1.02311
LoVo-miR-3913-5p	0.425947		FHC-miR-3913-5p inhibitor	2.16107
LoVo-miR-3913-5p	0.51114		FHC-miR-3913-5p inhibitor	2.11797
LoVo-miR-3913-5p	0.417933		FHC-miR-3913-5p inhibitor	1.98706
SW480-m-NC	1.05543
SW480-m-NC	1.05228
SW480-m-NC	0.892291
SW480-miR-3913-5p	0.39184
SW480-miR-3913-5p	0.404246
SW480-miR-3913-5p	0.435962
Fig.2i
	Tumor volume (mm3)
Sample	0 days	6 days	12 days	18 days	24 days	30 days	36 days	42 days
Lv-NC-1	0	52	156	268	383	506	798	1150
Lv-NC-2	0	72	179	282	412	610	951	1570
Lv-NC-3	0	61	178	282	398	602	825	1226
Lv-NC-4	0	52	191	326	423	663	857	1258
Lv-NC-5	0	56	167	287	397	498	704	1050
Lv-NC-6	0	63	182	295	412	598	858	1321
Lv-miR-3913-5p-1	0	58	82	131	163	232	298	488
Lv-miR-3913-5p-2	0	77	99	152	182	276	345	542
Lv-miR-3913-5p-3	0	68	88	141	179	299	392	601
Lv-miR-3913-5p-4	0	66	136	184	246	326	485	785
Lv-miR-3913-5p-5	0	60	88	132	178	236	373	596
Lv-miR-3913-5p-6	0	71	103	166	197	297	406	622

## Sheet: Fig.3
Fig.3a			Fig.3b
Sample	Migration index (%)		Sample	Invasion index (%)
LoVo-m-NC	99.8369		LoVo-m-NC	108.112
LoVo-m-NC	92.4959		LoVo-m-NC	99.3351
LoVo-m-NC	107.667		LoVo-m-NC	92.5532
LoVo-miR-3913-5p	46.4927		LoVo-miR-3913-5p	42.2872
LoVo-miR-3913-5p	40.6199		LoVo-miR-3913-5p	48.2713
LoVo-miR-3913-5p	50.4078		LoVo-miR-3913-5p	53.0585
SW480-m-NC	92.4324		SW480-m-NC	108
SW480-m-NC	108.649		SW480-m-NC	100
SW480-m-NC	98.9189		SW480-m-NC	92
SW480-miR-3913-5p	56.7568		SW480-miR-3913-5p	34
SW480-miR-3913-5p	50.2703		SW480-miR-3913-5p	42
SW480-miR-3913-5p	40.5405		SW480-miR-3913-5p	54
Fig.3c			Fig.3d
Sample	Migration index (%)		Sample	Invasion index (%)
FHC-i-NC	89.4495		FHC-i-NC	101.733
FHC-i-NC	104.587		FHC-i-NC	93.5644
FHC-i-NC	105.963		FHC-i-NC	104.703
FHC-miR-3913-5p inhibitor	275.229		FHC-miR-3913-5p inhibitor	164.851
FHC-miR-3913-5p inhibitor	254.587		FHC-miR-3913-5p inhibitor	181.931
FHC-miR-3913-5p inhibitor	257.339		FHC-miR-3913-5p inhibitor	189.356
Fig.3d
	sample	Migration index (arbitrary unit)			sample	Migration index (arbitrary unit)
0h	LoVo-m-NC	0		0h	SW480-m-NC	0
	LoVo-m-NC	0			SW481-m-NC	0
	LoVo-m-NC	0			SW482-m-NC	0
	LoVo-miR-3913-5p	0			SW480-miR-3913-5p	0
	LoVo-miR-3913-5p	0			SW480-miR-3913-5p	0
	LoVo-miR-3913-5p	0			SW480-miR-3913-5p	0
24h	LoVo-m-NC	0.656842		36h	SW480-m-NC	0.809798
	LoVo-m-NC	0.623158			SW481-m-NC	0.873199
	LoVo-m-NC	0.661053			SW482-m-NC	0.789625
	LoVo-miR-3913-5p	0.366316			SW480-miR-3913-5p	0.489914
	LoVo-miR-3913-5p	0.374737			SW480-miR-3913-5p	0.45245
	LoVo-miR-3913-5p	0.397895			SW480-miR-3913-5p	0.469741
48h	LoVo-m-NC	0.997895		72h	SW480-m-NC	1.00576
	LoVo-m-NC	0.955789			SW481-m-NC	0.985591
	LoVo-m-NC	1.04632			SW482-m-NC	1.00865
	LoVo-miR-3913-5p	0.652632			SW480-miR-3913-5p	0.610951
	LoVo-miR-3913-5p	0.614737			SW480-miR-3913-5p	0.602305
	LoVo-miR-3913-5p	0.707368			SW480-miR-3913-5p	0.590778
Fig.3e
	sample	Migration index (arbitrary unit)
0h	FHC-i-NC	0
	FHC-i-NC	0
	FHC-i-NC	0
	FHC-miR-3913-5p inhibitor	0
	FHC-miR-3913-5p inhibitor	0
	FHC-miR-3913-5p inhibitor	0
48h	FHC-i-NC	0.852876
	FHC-i-NC	0.832965
	FHC-i-NC	0.746681
	FHC-miR-3913-5p inhibitor	1.01549
	FHC-miR-3913-5p inhibitor	1.08186
	FHC-miR-3913-5p inhibitor	1.1615
96h	FHC-i-NC	1.02876
	FHC-i-NC	1.01549
	FHC-i-NC	0.955752
	FHC-miR-3913-5p inhibitor	1.38053
	FHC-miR-3913-5p inhibitor	1.44358
	FHC-miR-3913-5p inhibitor	1.50996
Fig.3h
	Number of metastasis loci
Lv-NC	72
Lv-NC	62
Lv-NC	59
Lv-NC	50
Lv-NC	48
Lv-miR-3913-5p	16
Lv-miR-3913-5p	22
Lv-miR-3913-5p	26
Lv-miR-3913-5p	10
Lv-miR-3913-5p	12

## Sheet: Fig.4
Fig.4b				Fig.4f
Target	Sample	Expression(2-ΔΔCT)		Site	Sample	Relative luciferase activity
CREB5	LoVo-m-NC	1.02101		WT1	LoVo-m-NC	0.99195
		0.972655				0.997775
		1.00696				1.01027
	LoVo-miR-3913-5p	0.602904			LoVo-miR-3913-5p	0.523098
		0.646176				0.640147
		0.598739				0.644843
CDH12	LoVo-m-NC	1.13288		WT2	LoVo-m-NC	0.906622
		0.933033				0.971512
		0.946058				1.12187
	LoVo-miR-3913-5p	1.15669			LoVo-miR-3913-5p	0.389595
		0.959264				0.382609
		1.06437				0.369236
NRF1	LoVo-m-NC	0.983957		MT1	LoVo-m-NC	0.909288
		1.09177				0.93894
		0.93088				1.15177
	LoVo-miR-3913-5p	0.983957			LoVo-miR-3913-5p	0.936658
		1.14605				0.868116
		1.15402				0.93792
SMAD2	LoVo-m-NC	1.04247		MT2	LoVo-m-NC	0.955681
		0.972655				0.996052
		0.986233				1.04827
	LoVo-miR-3913-5p	1.04247			LoVo-miR-3913-5p	1.03625
		1.07177				0.980624
		0.858565				0.960333
TRPS1	LoVo-m-NC	1.10957		WT1	SW480-m-NC	0.959066
		0.959264				1.00361
		0.939523				1.03733
	LoVo-miR-3913-5p	1.02811			SW480-miR-3913-5p	0.656479
		1.17284				0.615028
		1.12506				0.681381
CREB5	SW480-m-NC	1.02574		WT2	SW480-m-NC	0.909186
		0.97716				0.982318
		0.997692				1.1085
	SW480-miR-3913-5p	0.573024			SW480-miR-3913-5p	0.342127
		0.491978				0.32337
		0.46544				0.326363
CDH12	SW480-m-NC	0.99539		MT1	SW480-m-NC	0.968035
		1.05946				0.969966
		0.948246				1.062
	SW480-miR-3913-5p	1.02337			SW480-miR-3913-5p	1.00104
		1.08925				1.07724
		1.03766				1.19118
NRF1	SW480-m-NC	1.03049		MT2	SW480-m-NC	0.880099
		0.961481				0.93075
		1.00928				1.18915
	SW480-miR-3913-5p	0.854605			SW480-miR-3913-5p	0.937544
		0.941694				1.02312
		0.915943				1.05366
SMAD2	SW480-m-NC	0.961483
		0.981686
		1.05946
	SW480-miR-3913-5p	0.703847
		0.819794
		0.786399
TRPS1	SW480-m-NC	0.99539
		0.974905
		1.03049
	SW480-miR-3913-5p	0.814131
		0.786399
		0.791869

## Sheet: Fig.5
Fig.5b
Target	Sample	Expression(2-ΔΔCT)		Target	Sample	Expression(2-ΔΔCT)		Target	Sample	Expression(2-ΔΔCT)
ATF2	LoVo-Scr siRNA	0.972655		ATF7	LoVo-Scr siRNA	0.952638		BATF3	LoVo-Scr siRNA	0.92445
		1.00696				0.993092				1.03288
		1.02101				1.05702				1.04729
	LoVo-ATF2 siRNAp	0.339151			LoVo-ATF7 siRNAp	0.230047			LoVo-BATF3 siRNAp	0.211198
		0.343885				0.264255				0.234339
		0.348686				0.246558				0.249423
	SW480-Scr siRNA	1.01396			SW480-Scr siRNA	1.01162			SW480-Scr siRNA	1.00231
		0.97942				0.963707				1.00231
		1.00696				1.02574				0.995389
	SW480-ATF2 siRNAp	0.444421			SW480-ATF7 siRNAp	0.24429			SW480-BATF3 siRNAp	0.278034
		0.456916				0.2477				0.291857
		0.460094				0.256435				0.261219
miR-3913-5p	LoVo-Scr siRNA	0.997692		miR-3913-5p	LoVo-Scr siRNA	0.907519		miR-3913-5p	LoVo-Scr siRNA	1.02337
		1.04006				1.15669				1.16742
		0.963707				0.952638				0.837018
	LoVo-ATF2 siRNAp	2.65124			LoVo-ATF7 siRNAp	1.09429			LoVo-BATF3 siRNAp	1.43727
		2.18354				1.02101				1.57279
		2.15348				1.18921				1.35035
	SW480-Scr siRNA	1.07425			SW480-Scr siRNA	0.993092			SW480-Scr siRNA	0.959264
		1.00928				1.14076				0.907519
		0.922316				0.882703				1.1487
	SW480-ATF2 siRNAp	2.11893			SW480-ATF7 siRNAp	0.939523			SW480-BATF3 siRNAp	1.86607
		1.7211				0.817902				2.12874
		1.74513				0.888843				1.82766
Fig.5g
Site	Sample	Relative luciferase activity		Site	Sample	Relative luciferase activity
Site	LoVo-Src siRNA	0.855733		Site	SW480-Src siRNA	0.937296
		1.02481				0.958594
		1.11945				1.10411
	LoVo-ATF2 siRNAp	1.55169			SW480-ATF2 siRNAp	1.72489
		1.97979				2.08419
		2.78027				2.13526
Site1	LoVo-Src siRNA	0.798736		Site1	SW480-Src siRNA	0.95024
		1.09591				0.984136
		1.10535				1.06562
	LoVo-ATF2 siRNAp	1.8413			SW480-ATF2 siRNAp	1.6466
		2.32907				2.15838
		2.70859				2.26658
Site1+2	LoVo-Src siRNA	0.791287		Site1+2	SW480-Src siRNA	0.893182
		1.06017				1.0395
		1.14854				1.06732
	LoVo-ATF2 siRNAp	3.37777			SW480-ATF2 siRNAp	4.58867
		4.15256				4.53068
		4.63245				4.73689

## Sheet: Fig.6
Fig.6a			Fig.6b			Fig.6c			Fig.6d
Sample	Number of colonies (%)		Sample	EdU positive cells (%)		Sample	Migration index (%)		Sample	Invasion index (%)
LoVo-Scr siRNA	87.5912		LoVo-Scr siRNA	1.03002		LoVo-Scr siRNA	107.586		LoVo-Scr siRNA	102.009
	111.679			1.01282			100.345			101.082
	100.73			0.957158			92.069			96.9088
LoVo-ATF2 siRNAp	45.9854		LoVo-ATF2 siRNAp	0.606191		LoVo-ATF2 siRNAp	63.1034		LoVo-ATF2 siRNAp	57.9598
	65.6934			0.60349			61.0345			54.7141
	50.365			0.538483			44.4828			55.6414
LoVo-i-NC	107.299		LoVo-i-NC	1.03578		LoVo-i-NC	113.793		LoVo-i-NC	93.1994
	111.679			1.0872			106.552			91.8083
	100.73			1.07221			100.345			97.3725
LoVo-miR-3913-5p inhibitor	221.168		LoVo-miR-3913-5p inhibitor	1.69801		LoVo-miR-3913-5p inhibitor	295.862		LoVo-miR-3913-5p inhibitor	158.114
	260.584			1.80893			285.517			159.042
	210.219			1.73532			278.276			167.852
LoVo-ATF2 siRNAp + miR-3913-5p inhibitor	135.766		LoVo-ATF2 siRNAp + miR-3913-5p inhibitor	1.26689		LoVo-ATF2 siRNAp + miR-3913-5p inhibitor	186.207		LoVo-ATF2 siRNAp + miR-3913-5p inhibitor	113.601
	157.664			1.31788			198.621			118.238
	144.526			1.48224			177.931			108.037
SW480-Scr siRNA	99.5633		SW480-Scr siRNA	1.06846		SW480-Scr siRNA	100.926		SW480-Scr siRNA	99.3103
	94.3231			0.979962			96.2963			95.6897
	106.114			0.95158			102.778			105
SW480-ATF2 siRNAp	48.4716		SW480-ATF2 siRNAp	0.502104		SW480-ATF2 siRNAp	61.1111		SW480-ATF2 siRNAp	68.2759
	55.0218			0.398207			62.5			64.6552
	41.9214			0.584635			70.3704			61.0345
SW480-i-NC	107.424		SW480-i-NC	0.944941		SW480-i-NC	103.241		SW480-i-NC	104.483
	103.493			0.979589			97.2222			106.552
	112.664			1.13622			91.6667			97.7586
SW480-miR-3913-5p inhibitor	192.576		SW480-miR-3913-5p inhibitor	1.88823		SW480-miR-3913-5p inhibitor	174.074		SW480-miR-3913-5p inhibitor	180.517
	226.638			2.02963			179.63			183.621
	216.157			1.71165			173.148			179.483
SW480-ATF2 siRNAp + miR-3913-5p inhibitor	133.624		SW480-ATF2 siRNAp + miR-3913-5p inhibitor	1.18169		SW480-ATF2 siRNAp + miR-3913-5p inhibitor	116.204		SW480-ATF2 siRNAp + miR-3913-5p inhibitor	126.724
	146.725			1.20619			120.833			130.345
	142.795			1.27894			124.074			132.414

## Sheet: Fig.7
Fig.7b			Fig.7c						Fig.7d
Sample	miR-3913-5p expression(2-ΔΔCT)		Sample	CREB5-log2(T/N) Mean	CREB5-log2(T/N) SD	ATF2-log2(T/N) Mean	ATF2-log2(T/N) SD		Sample	CREB5-N-mean	CREB5-T-mean	ATF2-N-mean	ATF2-T-mean
CRC-sample69-N	1.07923		CRC-sample1	2.83333	0.0321455	1.65667	0.0680686		CRC-sample1	7.52172	53.583	1.75972	5.541
CRC-sample69-N	0.959264		CRC-sample2	4.93333	0.141892	2.14333	0.0416333		CRC-sample2	0.55025	16.9223	0.693436	3.06086
CRC-sample69-N	0.965936		CRC-sample3	0.92	0.0608276	0.513333	0.0585947		CRC-sample3	0.494032	0.933368	0.982162	1.40375
CRC-sample69-T	6.23332		CRC-sample4	0.336667	0.126623	0.83	0.06		CRC-sample4	270.95	343.718	404.611	720.8
CRC-sample69-T	4.40762		CRC-sample5	0.733333	0.051316	0.153333	0.0503322		CRC-sample5	2.02933	3.37171	2.88174	3.20781
CRC-sample69-T	4.43828		CRC-sample6	3.98333	0.142945	2.70667	0.0057735		CRC-sample6	133.713	2106.61	293.421	1915.53
CRC-sample70-N	1.15136		CRC-sample7	0.836667	0.0288675	0.62	0.0458258		CRC-sample7	0.438646	0.783134	0.534864	0.822702
CRC-sample70-N	0.981686		CRC-sample8	0.596667	0.0986577	0.4	0.0608276		CRC-sample8	2.0431	3.0815	0.867147	1.14341
CRC-sample70-N	0.884745		CRC-sample9	3.74333	0.0251661	1.06667	0.0057735		CRC-sample9	0.719194	9.62828	0.589171	1.23404
CRC-sample70-T	0.494257		CRC-sample10	2.08	0.111355	-0.613333	0.011547		CRC-sample10	1.00773	4.24549	1.00017	0.653779
CRC-sample70-T	0.501157		CRC-sample11	2.01333	0.0493288	0.616667	0.142244		CRC-sample11	62.1747	251.313	1536.55	2373.43
CRC-sample70-T	0.404254		CRC-sample12	2.92667	0.0416333	1.87333	0.061101		CRC-sample12	111.986	851.696	387.359	1421.72
CRC-sample17-N	0.968171		CRC-sample13	-1.03	0.112694	0.9	0.113578		CRC-sample13	5.995	2.92856	1.2986	2.4174
CRC-sample17-N	1.05214		CRC-sample14	2.45333	0.064291	0.506667	0.0568624		CRC-sample14	0.541979	2.97489	0.610089	0.865255
CRC-sample17-N	0.981686		CRC-sample15	0.283333	0.128582	0.616667	0.0152753		CRC-sample15	0.391836	0.474591	0.429312	0.658357
CRC-sample17-T	0.903335		CRC-sample16	2.16	0.11	1.44667	0.0873689		CRC-sample16	0.500509	2.22654	1.68579	4.58507
CRC-sample17-T	0.797377		CRC-sample17	1.08	0.216564	0.686667	0.0945163		CRC-sample17	878.832	1845.06	1342.5	2166.34
CRC-sample17-T	0.786399		CRC-sample18	0.523333	0.0503322	0.523333	0.0503322		CRC-sample18	51.0354	73.4049	2.68842	3.86679
CRC-sample22-N	1.03049		CRC-sample19	0.0733333	0.145717	0.46	0.108167		CRC-sample19	470.039	492.491	861.662	1189.14
CRC-sample22-N	1.04488		CRC-sample20	3.78667	0.092376	1.88	0.0818535		CRC-sample20	0.837442	11.5303	0.555107	2.04769
CRC-sample22-N	0.928731		CRC-sample21	2.33	0.0173205	1.87	0.0173205		CRC-sample21	18.3505	92.3061	2.17601	7.95068
CRC-sample22-T	0.670511		CRC-sample22	-0.976667	0.0450925	1.03333	0.0550757		CRC-sample22	681.893	346.69	873.117	1788.22
CRC-sample22-T	0.652176		CRC-sample23	0.676667	0.0929157	0.533333	0.0321455		CRC-sample23	0.316142	0.506771	1.22856	1.77769
CRC-sample22-T	0.56383		CRC-sample24	0.543333	0.051316	1.07	0.034641		CRC-sample24	2.71476	3.95536	4.45933	9.36653
CRC-sample3-N	1.18099		CRC-sample25	0.42	0.145258	0.953333	0.0776745		CRC-sample25	0.416161	0.554788	0.829324	1.60764
CRC-sample3-N	0.920188		CRC-sample26	-2.44333	0.0152753	0.1	0.03		CRC-sample26	580.095	106.654	879.034	941.473
CRC-sample3-N	0.920188		CRC-sample27	2.75333	0.0650641	1.92	0.0953939		CRC-sample27	358.768	2422.27	637.834	2419.6
CRC-sample3-T	0.650671		CRC-sample28	1.38333	0.42336	-1.51333	0.12741		CRC-sample28	905.143	2258.66	2055.79	724.271
CRC-sample3-T	0.641713		CRC-sample29	-0.68	0.127671	-0.936667	0.0723418		CRC-sample29	217.095	135.23	469.148	245.963
CRC-sample3-T	0.650671		CRC-sample30	0.523333	0.0251661	0.473333	0.011547		CRC-sample30	0.664582	0.955642	0.437298	0.607139
CRC-sample67-N	1.04729		CRC-sample31	-2.86	0.0916515	-0.0833333	0.0288675		CRC-sample31	14.2366	1.96674	5.63314	5.31528
CRC-sample67-N	1.04729		CRC-sample32	1.94	0.02	0.753333	0.0568624		CRC-sample32	8.32212	31.9417	5.67732	9.56017
CRC-sample67-N	0.911722		CRC-sample33	-5.69667	0.0472582	-1.37	0.0264575		CRC-sample33	22.5868	0.435979	10.461	4.04654
CRC-sample67-T	0.695762		CRC-sample34	2.59333	0.0665833	1.27	0.155242		CRC-sample34	1.92205	11.57	2.36765	5.73756
CRC-sample67-T	0.53465		CRC-sample35	0.676667	0.057735	0.34	0.0781025		CRC-sample35	251.633	401.786	648.532	823.087
CRC-sample67-T	0.498846		CRC-sample36	-0.903333	0.070946	1.24667	0.0378594		CRC-sample36	504.553	269.379	1071.42	2540.15
CRC-sample2-N	1.06437		CRC-sample37	0.173333	0.070946	1.12667	0.0986577		CRC-sample37	1.79695	2.02433	1.53232	3.34037
CRC-sample2-N	0.986233		CRC-sample38	-0.506667	0.162891	-1.18667	0.144338		CRC-sample38	300.578	210.435	586.982	255.862
CRC-sample2-N	0.952638		CRC-sample39	-3.67667	0.102632	-0.163333	0.0305505		CRC-sample39	1139.51	89.3108	1132.38	1012.31
CRC-sample2-T	0.0934281		CRC-sample40	0.776667	0.0251661	0.613333	0.0665833		CRC-sample40	4.94011	8.45918	3.97468	6.09091
CRC-sample2-T	0.0896222		CRC-sample41	-5.42667	0.147422	-1.76667	0.0750555		CRC-sample41	31.2231	0.731037	48.0138	14.0922
CRC-sample2-T	0.0842021		CRC-sample42	1.37667	0.0929157	0.426667	0.0208167		CRC-sample42	1.9635	5.10827	1.14874	1.54432
CRC-sample1-N	0.890899		CRC-sample43	-0.133333	0.106927	-0.62	0.072111		CRC-sample43	105.488	96.339	785.901	510.827
CRC-sample1-N	1.03049		CRC-sample44	1.82667	0.165025	1.09	0.149332		CRC-sample44	86.0215	303.556	122.885	259.768
CRC-sample1-N	1.08925		CRC-sample45	1.48667	0.10116	1.31667	0.168028		CRC-sample45	0.63929	1.80084	0.558568	1.38227
CRC-sample1-T	0.222725		CRC-sample46	0.6	0.0781025	1.25667	0.0929157		CRC-sample46	778.82	1180.84	2382.37	5658.98
CRC-sample1-T	0.235424		CRC-sample47	1.09333	0.0802081	0.303333	0.170392		CRC-sample47	77.7436	165.611	141.122	172.912
CRC-sample1-T	0.195242		CRC-sample48	4.25667	0.140119	1.33333	0.023094		CRC-sample48	0.309036	5.88387	0.920222	2.31926
CRC-sample4-N	1.20303		CRC-sample49	0.17	0.10583	0.3	0.0818535		CRC-sample49	1.44458	1.62092	2.32317	2.85571
CRC-sample4-N	0.911722		CRC-sample50	1.22	0.0964365	-0.363333	0.145717		CRC-sample50	2.00991	4.67068	1.63164	1.26058
CRC-sample4-N	0.911722		CRC-sample51	2.71333	0.231805	-1.01333	0.0321455		CRC-sample51	0.97492	6.45442	0.652903	0.323343
CRC-sample4-T	1.4406		CRC-sample52	-1.53333	0.123423	-1.97	0.0655744		CRC-sample52	258.406	89.5678	976.3	248.788
CRC-sample4-T	1.62076		CRC-sample53	0.126667	0.0750555	0.386667	0.118462		CRC-sample53	22.311	24.3157	106.711	140.133
CRC-sample4-T	1.27162		CRC-sample54	0.916667	0.0665833	1.02333	0.136504		CRC-sample54	7.7295	14.6139	1.91289	3.87301
CRC-sample38-N	0.937354		CRC-sample55	1.10667	0.0757188	0.666667	0.0404145		CRC-sample55	78.4761	169.393	1475.32	2345.45
CRC-sample38-N	1.05458		CRC-sample56	0.53	0.087178	1.2	0.07		CRC-sample56	1.44734	2.09345	0.700773	1.60875
CRC-sample38-N	1.01162		CRC-sample57	-0.0733333	0.0416333	0.503333	0.0585947		CRC-sample57	1.23577	1.17628	2.37522	3.36393
CRC-sample38-T	0.862542		CRC-sample58	0.29	0.043589	0.67	0.0793725		CRC-sample58	775.732	947.383	478.62	759.141
CRC-sample38-T	0.735433		CRC-sample59	1.99	0.121244	0.606667	0.0152753		CRC-sample59	173.9	688.306	1660.65	2528.12
CRC-sample38-T	0.730353		CRC-sample60	-0.766667	0.215484	0.923333	0.160728		CRC-sample60	1349.89	785.283	1576.15	2958.53
CRC-sample66-N	1.09429		CRC-sample61	0.736667	0.0251661	-1.13333	0.0378594		CRC-sample61	5.37288	8.94997	2.41386	1.09964
CRC-sample66-N	1.07923		CRC-sample62	0.653333	0.0907377	1.38667	0.135031		CRC-sample62	864.773	1357.53	1115.86	2908.52
CRC-sample66-N	0.846745		CRC-sample63	-1.74	0.0888819	-0.55	0.034641		CRC-sample63	594.341	177.397	1418.93	969.83
CRC-sample66-T	0.29937		CRC-sample64	3.71	0.1249	-0.56	0.01		CRC-sample64	4.26945	55.7164	2.28198	1.5478
CRC-sample66-T	0.289172		CRC-sample65	2.59333	0.0450925	0.736667	0.0450925		CRC-sample65	0.759989	4.59134	1.62935	2.71642
CRC-sample66-T	0.243164		CRC-sample66	2.97	0.153948	1.74	0.199249		CRC-sample66	0.56206	4.37875	0.494275	1.66276
CRC-sample12-N	1.08423		CRC-sample67	0.56	0.05	1.22333	0.153731		CRC-sample67	8.63026	12.7645	15.7235	36.5163
CRC-sample12-N	1.07674		CRC-sample68	-0.896667	0.167432	-0.246667	0.0404145		CRC-sample68	236.49	126.107	626.019	527.157
CRC-sample12-N	0.856584		CRC-sample69	-2.71667	0.0602771	-2.35667	0.011547		CRC-sample69	4.3799	0.667287	3.53923	0.690968
CRC-sample12-T	0.245989		CRC-sample70	1.87667	0.175594	-0.276667	0.147422		CRC-sample70	0.311193	1.13563	0.625038	0.513225
CRC-sample12-T	0.227931		CRC-sample71	4.05667	0.113725	2.42667	0.0929157		CRC-sample71	0.144951	2.41984	0.124987	0.670579
CRC-sample12-T	0.211198		CRC-sample72	0.176667	0.090185	0.286667	0.0208167		CRC-sample72	778.764	876.552	627.703	765.882
			CRC-sample73	-0.173333	0.155671	-0.113333	0.0757188		CRC-sample73	22.0332	19.6301	466.771	433.057
			CRC-sample74	2.16	0.180831	0.7	0.182483		CRC-sample74	1.35639	6.09099	0.346814	0.559948
			CRC-sample75	-1.02	0.0556776	-0.403333	0.117189		CRC-sample75	20.481	10.0942	12.4768	9.43662
			CRC-sample76	0.726667	0.257164	0.91	2.24391e-15		CRC-sample76	4.86019	7.94554	2.03734	3.82826
			CRC-sample77	-2.61	0.069282	-0.976667	0.105987		CRC-sample77	949.14	155.144	577.671	291.926
			CRC-sample78	2.77667	0.057735	0.27	0.0608276		CRC-sample78	0.916878	6.27731	1.99246	2.40059
			CRC-sample79	-1.53	0.034641	-0.683333	0.135031		CRC-sample79	461.007	159.629	1654.55	1033.82
			CRC-sample80	1.89	0.121655	0.94	0.17088		CRC-sample80	3.30969	12.2383	0.426333	0.822393
			CRC-sample81	3.24	0.164621	0.516667	0.0665833		CRC-sample81	403.259	3780.77	826.129	1185.61
			CRC-sample82	0.0666667	0.0472582	0.9	0.0556776		CRC-sample82	0.944422	0.988562	0.714088	1.33177
			CRC-sample83	3.84667	0.080829	0.92	0.0888819		CRC-sample83	1.32126	18.9546	0.97041	1.83843
			CRC-sample84	2.33667	0.046188	0.483333	0.0503322		CRC-sample84	1.76258	8.89809	0.848708	1.18705
			CRC-sample85	1.79333	0.0152753	0.113333	0.057735		CRC-sample85	0.8373	2.90263	0.538395	0.582802
			CRC-sample86	2.48667	0.0152753	1.39667	0.193477		CRC-sample86	136.132	763.194	370.813	968.955
			CRC-sample87	1.79667	0.137961	-0.583333	0.0550757		CRC-sample87	184.01	635.459	449.405	299.345
			CRC-sample88	3.77	0.112694	1.66	0.0556776		CRC-sample88	53.2364	731.371	129.934	409.602
			CRC-sample89	0.916667	0.0873689	1.03667	0.0351188		CRC-sample89	2.05263	3.86096	2.31477	4.74638
			CRC-sample90	2.10667	0.1823	-0.48	0.0173205		CRC-sample90	2.63975	11.3231	2.51444	1.80257
			CRC-sample91	0.803333	0.0378594	0.733333	0.0321455		CRC-sample91	8.67712	15.1686	1.72511	2.86866

## Sheet: Suppl Fig.2
Supplementary Fig.2a			Supplementary Fig.2a
Sample	Apoptotic (%)		Sample	% Ki-67 positive cells		Sample	% Cleaved caspase-3 positive cells
LoVo-m-NC	1.31579		Lv-NC	76.4249		Lv-NC	6.15764
LoVo-m-NC	2.05479		Lv-NC	66.2531		Lv-NC	5.71429
LoVo-m-NC	3.08642		Lv-NC	72.3301		Lv-NC	8.49515
LoVo-miR-3913-5p	5.33333		Lv-miR-3913-5p	38.4422		Lv-miR-3913-5p	24.1975
LoVo-miR-3913-5p	7.40741		Lv-miR-3913-5p	32.5926		Lv-miR-3913-5p	28.8
LoVo-miR-3913-5p	5.98802		Lv-miR-3913-5p	32.5581		Lv-miR-3913-5p	27.8378
SW480-m-NC	2.12766
SW480-m-NC	2.61438
SW480-m-NC	3.01205
SW480-miR-3913-5p	6.29371
SW480-miR-3913-5p	5.7971
SW480-miR-3913-5p	7.09677

## Sheet: Suppl Fig.4
Supplementary Fig.4a			Supplementary Fig.4b			Supplementary Fig.4c			Supplementary Fig.4d
Sample	Number of colonies (%)		Sample	EdU positive cells (%)		Sample	Migration index (%)		Sample	Invasion index (%)
LoVo-m-NC	92.7835		LoVo-m-NC	1.01463		LoVo-m-NC	107.692		LoVo-m-NC	106.061
	106.186			1.04941			97.4359			96.3636
	101.031			0.935955			94.8718			97.5758
LoVo-miR-3913-5p	53.6082		LoVo-miR-3913-5p	0.33339		LoVo-miR-3913-5p	22.4359		LoVo-miR-3913-5p	45.4545
	62.8866			0.524211			26.9231			49.0909
	56.701			0.524373			19.8718			52.1212
LoVo-Vector	112.371		LoVo-Vector	0.905364		LoVo-Vector	105.769		LoVo-Vector	88.4848
	109.278			0.994779			114.744			95.7576
	101.031			0.856395			110.897			98.1818
LoVo-CREB5	195.876		LoVo-CREB5	1.89436		LoVo-CREB5	185.897		LoVo-CREB5	156.97
	212.371			1.86043			182.692			150.303
	191.753			1.8062			178.846			152.121
LoVo-CREB5+miR-3913-5p	131.959		LoVo-CREB5+miR-3913-5p	1.29175		LoVo-CREB5+miR-3913-5p	133.974		LoVo-CREB5+miR-3913-5p	109.697
	146.392			1.3259			125			104.848
	121.649			1.24771			121.154			102.424
SW480-m-NC	100		SW480-m-NC	1.04131		SW480-m-NC	104.348		SW480-m-NC	98.8479
	104.8			1.00351			100.915			105.069
	95.2			0.955186			94.7368			96.0829
SW480-miR-3913-5p	61.6		SW480-miR-3913-5p	0.563706		SW480-miR-3913-5p	42.5629		SW480-miR-3913-5p	67.7419
	52			0.690677			48.7414			65.6682
	44			0.686304			45.3089			57.3733
SW480-Vector	94.4		SW480-Vector	1.34153		SW480-Vector	87.1854		SW480-Vector	94.7005
	98.4			1.16261			94.7368			97.4654
	111.2			1.03864			97.4828			102.995
SW480-CREB5	175.2		SW480-CREB5	2.37698		SW480-CREB5	145.538		SW480-CREB5	154.147
	166.4			2.49312			153.776			159.677
	186.4			2.40729			159.268			167.281
SW480-CREB5+miR-3913-5p	109.6		SW480-CREB5+miR-3913-5p	1.7135		SW480-CREB5+miR-3913-5p	100.915		SW480-CREB5+miR-3913-5p	105.069
	116			1.54058			97.4828			102.304
	104.8			1.43034			95.4233			111.982

## Sheet: Suppl Fig.5
Supplementary Fig.5b
	CREB5 score	ATF2 score
CRC-sample20	2.66667	3
CRC-sample1	2.33333	3
CRC-sample44	1.33333	2
CRC-sample32	1.33333	1.33333
CRC-sample84	1	2.33333
CRC-sample21	1.33333	2
CRC-sample17	1.33333	2.33333
CRC-sample46	2.33333	2.66667
CRC-sample6	2	3
CRC-sample72	1	1.33333
CRC-sample7	1	2.66667
CRC-sample80	1.66667	2.66667
CRC-sample55	1.66667	1.33333
CRC-sample19	1	1
CRC-sample86	2.66667	3

[truncated: 2 more sheets: Suppl Fig.6, Suppl Fig.7]
